# Supplementary material for: TLR2, CCR1, IRF8, and CCL4 as biomarkers for atherosclerosis progression and therapy response: A multi-omics study
Source: Medicine (Baltimore). 2025 Dec 26;104(52):e46647. doi: 10.1097/MD.0000000000046647 (PMC12747005; doi:10.1097/MD.0000000000046647)
Supplement: Supplementary file 1 [file medi-104-e46647-s001.xlsx]

## Sheet: Supplementary Table S1
ABCG1
ACADL
ACP5
ACSL1
ADAMDEC1
ADAP2
ADORA3
AGTR1
AIF1
AIM1
ALOX5
ALOX5AP
AMICA1
AMPD3
ANGPTL1
APCDD1
APOC1
APOE
AQP9
ARL4C
ARRB2
ATP1A2
BAMBI
BCAT1
BCL2A1
BEX2
BEX5
BIN2
BLNK
BMX
C15orf48
C1QA
C1QB
C1QC
C1QTNF2
C1orf162
C3AR1
C4orf48
C5AR1
C7
CAB39L
CAPG
CARTPT
CCL18
CCL19
CCL2
CCL4
CCL5
CCL8
CCR1
CCRL2
CD14
CD163
CD180
CD27
CD52
CD72
CD74
CD79A
CD83
CD86
CD93
CDKN3
CEBPD
CECR1
CEMIP
CFH
CHI3L1
CHI3L2
CKB
CKS2
CLEC10A
CLEC4G
CLEC5A
CLIC4
CLMP
CNTN1
COL6A3
CORO1A
COTL1
CPM
CPVL
CPXM1
CRYZ
CSF1R
CSF2RB
CSF3R
CST7
CSTA
CTHRC1
CTPS1
CTSB
CTSC
CTSD
CTSH
CTSL
CTSS
CXCL13
CXCL16
CXCL2
CXCL3
CXCR2
CXCR4
CYTIP
DDIT4
DMXL2
DNASE1L3
DNER
DPEP2
DRAM1
DTX3L
ECM1
EDN1
EPSTI1
EVI2A
EVI2B
F13A1
FABP5
FAP
FBP1
FCER1G
FCGBP
FCGR1B
FCGR2A
FCGR2B
FCGR2C
FCGR3B
FCN1
FERMT3
FGR
FPR3
G0S2
GCA
GIMAP8
GLA
GLRX
GLUL
GPNMB
GPR137B
GPR183
GPR34
GPR65
GPX1
GREM1
GRN
GZMA
GZMK
HAND2-AS1
HCAR3
HCK
HCLS1
HCST
HIST1H1C
HIST1H2AC
HK2
HLA-DMA
HLA-DMB
HLA-DPA1
HLA-DPB1
HLA-DQB1
HLA-DRA
HLA-DRB4
HLF
HOGA1
HP
HS3ST2
HTR2A
IBSP
ICAM1
ICAM3
IER3
IFI44L
IGFBP4
IGHM
IGJ
IGK
IGKC
IGLC1
IGLL3P
IGLL5
IGLV1-44
IGSF21
IL10RA
IL17B
IL18RAP
IL1R2
IL2RG
IL32
IL4I1
IL7R
IQGAP2
IRF8
ISG15
ITGA10
ITGAM
ITGB2
ITGB3BP
ITLN1
KCNK17
KCNT2
KIAA0101
KIAA1598
KLRB1
KRT14
KRT18
KYNU
LAIR1
LAPTM5
LCP1
LEP
LGALS9
LGMN
LHFPL2
LILRB2
LINC00310
LINC00844
LINC01094
LIPA
LIPG
LOC100996412
LSP1
LY86
LYN
LYZ
MAFB
MAN2B1
2001-03-01
MARCKS
MARCO
MFSD1
MMP1
MMP12
MMP7
MMP9
MNDA
MPEG1
MRC1
MRPS6
MS4A1
MS4A14
MS4A4A
MS4A6A
MS4A7
MSR1
MXD1
MXRA5
MYO1F
NAMPT
NCF2
NCF4
NCKAP1L
NDUFA4L2
NPC2
NPL
NRROS
NUAK1
NUDT19
OAS1
ODC1
OLFM4
OLFML2B
OLR1
OPN3
OSBPL3
OSR1
P2RX7
PAG1
PAPSS2
PARP12
PAX8-AS1
PCDHB16
PDZRN3-AS1
PDZRN4
PIK3AP1
PIM3
PLA2G7
PLAC8
PLAU
PLAUR
PLBD1
PLCB4
PLCXD3
PLD3
PLD5
PLEK
PLTP
PLVAP
POSTN
PTGS1
PTPN6
PTPRC
PTX3
PWAR6
PYCARD
RAC2
RALA
RBP4
RCSD1
RERG
RGS1
RGS18
RGS2
RNA45S5
RNASE6
RNF149
RP11-138A9.1
RRM2
RTN1
S100A12
S100A8
S100A9
S100P
SAMSN1
SASH3
SAT1
SCD
SECTM1
SELL
SERPINA1
SFRP1
SGK1
SH2B3
SH3BGR
SIGLEC1
SLA
SLAMF8
SLC15A3
SLC16A10
SLC16A6
SLC16A9
SLC1A3
SLC31A2
SLC47A1
SLC7A7
SLCO2B1
SMAP2
SNX10
SOAT1
SPAG4
SPP1
STEAP1
SULF1
SYNM
TGFBI
THEMIS2
TLR1
TLR2
TLR8
TMEM176B
TMEM35
TMEM51
TNFAIP3
TNFAIP8L1
TNFRSF1B
TNFRSF21
TNFSF13B
TOX2
TPSB2
TPST2
TRBC1
TREM1
TREM2
TYROBP
UCP2
VAMP8
VCAM1
VEGFA
VMO1
VMP1
VNN2
VSIG4
ZBED8
ZNF185
ZNF331
ZNRF3
ZWINT
